# Supplementary material for: A spatial transcriptomics dataset of pancreas sections in normal glucose tolerance and type 2 diabetic donors
Source: Sci Data. 2025 Sep 1;12:1526. doi: 10.1038/s41597-025-05450-6 (PMC12402493; doi:10.1038/s41597-025-05450-6)
Supplement: Supplementary file 1 — Dataset 1 [file 41597_2025_5450_MOESM1_ESM.xlsx]

## Sheet: Cohort
Donor	Status	age	sex	ethnicity	height-in	weight_lbs	BMI	HbA1c	COD	comment
1	T2D	36	F	n.a	61	176	33	8.3	CVA	metformin
2	T2D	56	M	H	69	160	23.6	5.7	MI	d=1y, ins=3m, metformin=9m
3	T2D	47	M	A	66	193	31.2	6.6	CVA	d=1y, metformin
4	NGT	51	M	C	70	150	20.3	5.2	CVA
5	NGT	43	M	H	67	163	25.5	5.4	BHT
6	NGT	54	M	C	69	166	24.5	5.4	BHT
Data mapping for dbGaP and GEO submissions
The following key maps donor and replicate numbers discussed in the main text and in these metadata to sample IDs from corresponding dbGaP and GEO submissions.
Donor	Replicate	dbGaP	GEO	Zenodo
1	1	Vis2_S1	Vis2-A	Vis2_S1
	2	Vis2_S2	Vis2-B	Vis2_S2
	3	Vis3_S3	Vis3-C	Vis2_S3
	4	Vis3_S4	Vis3-D	Vis2_S4
2	1	Vis5_S1	Vis5-1A	Vis5_S1a
	2	Vis5_S2	Vis5-1B	Vis5_S1b
3	1	Vis5_S7	Vis5-4A	Vis5_S4a
	2	Vis5_S8	Vis5-4B	Vis5_S4b
4	1	Vis2_S3	Vis2-C	Vis2_S3
	2	Vis2_S4	Vis2-D	Vis2_S4
	3	Vis3_S1	Vis3-A	Vis3_S1
	4	Vis3_S2	Vis3-B	Vis3_S2
5	1	Vis5_S3	Vis5-2A	Vis5_S2a
	2	Vis5_S4	Vis5-2B	Vis5_S2b
6	1	Vis5_S5	Vis5-3A	Vis5_S3a
	2	Vis5_S6	Vis5-3B	Vis5_S3b

## Sheet: All samples
Donor	Replicate	Number of Spots Under Tissue	Number of Reads	Mean Reads per Spot	Mean Reads Under Tissue per Spot	Fraction of Spots Under Tissue	Median Genes per Spot	Median UMI Counts per Spot	Valid Barcodes	Valid UMIs	Sequencing Saturation	Q30 Bases in Barcode	Q30 Bases in RNA Read	Q30 Bases in UMI	Reads Mapped to Genome	Reads Mapped Confidently to Genome	Reads Mapped Confidently to Intergenic Regions	Reads Mapped Confidently to Intronic Regions	Reads Mapped Confidently to Exonic Regions	Reads Mapped Confidently to Transcriptome	Reads Mapped Antisense to Gene	Fraction Reads in Spots Under Tissue	Total Genes Detected	UMIs per sq mm of Tissue	Reads per sq mm of Tissue
1	1	1081	165786622	153364	82507.4	0.216546	2627	9848	0.967869	0.999115	0.84539	0.970009	0.951476	0.968542	0.886166	0.856368	0.0249018	0.0236064	0.80786	0.792113	0.00542327	0.573751	19620	1.16333e+06	9.52741e+06
1	2	1026	165650696	161453	70912.5	0.205529	1715.5	5327.5	0.968085	0.99927	0.891086	0.970058	0.954431	0.968772	0.867116	0.832308	0.0356561	0.0279477	0.768704	0.754138	0.00488267	0.479384	18402	712147	8.18851e+06
1	3	958	65023845	67874.6	20830.1	0.191907	1320	4187	0.970988	0.999572	0.748457	0.970072	0.896368	0.955273	0.941326	0.856905	0.0292799	0.0219222	0.805703	0.788871	0.00676738	0.34739	17662	509202	2.40532e+06
1	4	1070	69076370	64557.4	28261.5	0.214343	1986.5	7620.5	0.972766	0.999644	0.673335	0.969729	0.894335	0.954759	0.943886	0.88944	0.0203111	0.0149232	0.854206	0.838431	0.00541275	0.473	18782	920587	3.26345e+06
2	1	702	387037086	551335	201152	0.140625	2846	10633.5	0.976367	0.998679	0.90436	0.945207	0.927582	0.944713	0.807535	0.586879	0.0489203	0.0501269	0.487832	0.476368	0.00300185	0.511408	20367	1.38227e+06	2.32277e+07
2	2	721	741093055	1.02787e+06	395175	0.144431	2233	8046	0.971146	0.998852	0.962152	0.947876	0.93424	0.9459	0.826099	0.628752	0.0401532	0.0413646	0.547234	0.534315	0.00525338	0.505853	20094	1.02992e+06	4.56323e+07
3	1	2284	482782025	211376	125921	0.457532	3963.5	23862.5	0.977849	0.998898	0.751323	0.947838	0.932156	0.946152	0.873315	0.82923	0.0193431	0.0130144	0.796873	0.771339	0.00432511	0.629102	22507	2.89877e+06	1.45405e+07
3	2	2257	432739286	191732	144219	0.452123	4457	30616	0.977925	0.998729	0.717518	0.944312	0.931487	0.942828	0.828582	0.783167	0.018392	0.0130693	0.751706	0.72652	0.00365576	0.806572	22766	3.56582e+06	1.66534e+07
4	1	1849	296764898	160500	119234	0.370393	3510	15460	0.971047	0.999463	0.843017	0.9714	0.953161	0.970059	0.908331	0.881167	0.0249185	0.0201829	0.836066	0.820504	0.00531532	0.781466	21633	1.81907e+06	1.37684e+07
4	2	1774	283806708	159981	90986.6	0.355369	2840.5	11243.5	0.970277	0.999277	0.825575	0.970466	0.953467	0.969282	0.825894	0.792708	0.0311351	0.0322914	0.729281	0.716055	0.00438503	0.610214	21103	1.39722e+06	1.05065e+07
4	3	1619	54323152	33553.5	16483.5	0.324319	880	1760	0.971102	0.999139	0.78813	0.967341	0.891026	0.952216	0.791391	0.645207	0.0437549	0.0217197	0.579733	0.565645	0.00548175	0.576197	18432	270690	1.9034e+06
4	4	1681	53829075	32022.1	13473.3	0.336739	828	1693	0.970952	0.999385	0.766911	0.966898	0.88854	0.951238	0.839587	0.664877	0.0548626	0.0253393	0.584675	0.570763	0.0054506	0.523503	18469	258137	1.55581e+06
5	1	1690	416746907	246596	108506	0.338542	1922	5116	0.977467	0.998584	0.872125	0.948675	0.932392	0.9468	0.793295	0.628172	0.041337	0.0258271	0.561008	0.547922	0.00413591	0.522139	21326	1.04753e+06	1.25295e+07
5	2	1575	443060934	281309	133859	0.315505	1810	4525	0.975716	0.998218	0.870364	0.944007	0.930147	0.942211	0.55883	0.391273	0.0355522	0.0229121	0.332809	0.325019	0.00204439	0.593278	20700	797726	1.54571e+07
6	1	2168	353316450	162969	115429	0.434295	3765	28028	0.978739	0.999346	0.717946	0.948527	0.933661	0.947408	0.946293	0.905991	0.0210758	0.00945221	0.875463	0.855075	0.00437741	0.74012	22423	3.26841e+06	1.3329e+07
6	2	1934	399433871	206533	121524	0.38742	4041	28407.5	0.97779	0.999099	0.704476	0.945363	0.932496	0.944155	0.913721	0.858163	0.0244871	0.0126145	0.821062	0.802755	0.00400739	0.62726	22452	3.40666e+06	1.40328e+07
Data mapping for dbGaP, Zenodo, and GEO submissions
The following key maps donor and replicate numbers discussed in the main text and in these metadata to sample IDs from corresponding dbGaP and GEO submissions.
Donor	Replicate	dbGaP	GEO	Zenodo
1	1	Vis2_S1	Vis2-A	Vis2_S1
	2	Vis2_S2	Vis2-B	Vis2_S2
	3	Vis3_S3	Vis3-C	Vis2_S3
	4	Vis3_S4	Vis3-D	Vis2_S4
2	1	Vis5_S1	Vis5-1A	Vis5_S1a
	2	Vis5_S2	Vis5-1B	Vis5_S1b
3	1	Vis5_S7	Vis5-4A	Vis5_S4a
	2	Vis5_S8	Vis5-4B	Vis5_S4b
4	1	Vis2_S3	Vis2-C	Vis2_S3
	2	Vis2_S4	Vis2-D	Vis2_S4
	3	Vis3_S1	Vis3-A	Vis3_S1
	4	Vis3_S2	Vis3-B	Vis3_S2
5	1	Vis5_S3	Vis5-2A	Vis5_S2a
	2	Vis5_S4	Vis5-2B	Vis5_S2b
6	1	Vis5_S5	Vis5-3A	Vis5_S3a
	2	Vis5_S6	Vis5-3B	Vis5_S3b

## Sheet: Donor 1
Donor	Replicate	Number of Spots Under Tissue	Number of Reads	Mean Reads per Spot	Mean Reads Under Tissue per Spot	Fraction of Spots Under Tissue	Median Genes per Spot	Median UMI Counts per Spot	Valid Barcodes	Valid UMIs	Sequencing Saturation	Q30 Bases in Barcode	Q30 Bases in RNA Read	Q30 Bases in UMI	Reads Mapped to Genome	Reads Mapped Confidently to Genome	Reads Mapped Confidently to Intergenic Regions	Reads Mapped Confidently to Intronic Regions	Reads Mapped Confidently to Exonic Regions	Reads Mapped Confidently to Transcriptome	Reads Mapped Antisense to Gene	Fraction Reads in Spots Under Tissue	Total Genes Detected	UMIs per sq mm of Tissue	Reads per sq mm of Tissue
1	1	1081	165786622	153364	82507.4	0.216546	2627	9848	0.967869	0.999115	0.84539	0.970009	0.951476	0.968542	0.886166	0.856368	0.0249018	0.0236064	0.80786	0.792113	0.00542327	0.573751	19620	1.16333e+06	9.52741e+06
1	2	1026	165650696	161453	70912.5	0.205529	1715.5	5327.5	0.968085	0.99927	0.891086	0.970058	0.954431	0.968772	0.867116	0.832308	0.0356561	0.0279477	0.768704	0.754138	0.00488267	0.479384	18402	712147	8.18851e+06
1	3	958	65023845	67874.6	20830.1	0.191907	1320	4187	0.970988	0.999572	0.748457	0.970072	0.896368	0.955273	0.941326	0.856905	0.0292799	0.0219222	0.805703	0.788871	0.00676738	0.34739	17662	509202	2.40532e+06
1	4	1070	69076370	64557.4	28261.5	0.214343	1986.5	7620.5	0.972766	0.999644	0.673335	0.969729	0.894335	0.954759	0.943886	0.88944	0.0203111	0.0149232	0.854206	0.838431	0.00541275	0.473	18782	920587	3.26345e+06
Replicate 1
#VALUE!				#VALUE!
Replicate 2
#VALUE!				#VALUE!
Replicate 3
#VALUE!				#VALUE!
Replicate 4
#VALUE!				#VALUE!

## Sheet: Donor 2
Donor	Replicate	Number of Spots Under Tissue	Number of Reads	Mean Reads per Spot	Mean Reads Under Tissue per Spot	Fraction of Spots Under Tissue	Median Genes per Spot	Median UMI Counts per Spot	Valid Barcodes	Valid UMIs	Sequencing Saturation	Q30 Bases in Barcode	Q30 Bases in RNA Read	Q30 Bases in UMI	Reads Mapped to Genome	Reads Mapped Confidently to Genome	Reads Mapped Confidently to Intergenic Regions	Reads Mapped Confidently to Intronic Regions	Reads Mapped Confidently to Exonic Regions	Reads Mapped Confidently to Transcriptome	Reads Mapped Antisense to Gene	Fraction Reads in Spots Under Tissue	Total Genes Detected	UMIs per sq mm of Tissue	Reads per sq mm of Tissue
2	1	702	387037086	551335	201152	0.140625	2846	10633.5	0.976367	0.998679	0.90436	0.945207	0.927582	0.944713	0.807535	0.586879	0.0489203	0.0501269	0.487832	0.476368	0.00300185	0.511408	20367	1.38227e+06	2.32277e+07
2	2	721	741093055	1.02787e+06	395175	0.144431	2233	8046	0.971146	0.998852	0.962152	0.947876	0.93424	0.9459	0.826099	0.628752	0.0401532	0.0413646	0.547234	0.534315	0.00525338	0.505853	20094	1.02992e+06	4.56323e+07
Replicate 1
#VALUE!				#VALUE!
Replicate 2
#VALUE!				#VALUE!

## Sheet: Donor 3
Donor	Replicate	Number of Spots Under Tissue	Number of Reads	Mean Reads per Spot	Mean Reads Under Tissue per Spot	Fraction of Spots Under Tissue	Median Genes per Spot	Median UMI Counts per Spot	Valid Barcodes	Valid UMIs	Sequencing Saturation	Q30 Bases in Barcode	Q30 Bases in RNA Read	Q30 Bases in UMI	Reads Mapped to Genome	Reads Mapped Confidently to Genome	Reads Mapped Confidently to Intergenic Regions	Reads Mapped Confidently to Intronic Regions	Reads Mapped Confidently to Exonic Regions	Reads Mapped Confidently to Transcriptome	Reads Mapped Antisense to Gene	Fraction Reads in Spots Under Tissue	Total Genes Detected	UMIs per sq mm of Tissue	Reads per sq mm of Tissue
3	1	2284	482782025	211376	125921	0.457532	3963.5	23862.5	0.977849	0.998898	0.751323	0.947838	0.932156	0.946152	0.873315	0.82923	0.0193431	0.0130144	0.796873	0.771339	0.00432511	0.629102	22507	2.89877e+06	1.45405e+07
3	2	2257	432739286	191732	144219	0.452123	4457	30616	0.977925	0.998729	0.717518	0.944312	0.931487	0.942828	0.828582	0.783167	0.018392	0.0130693	0.751706	0.72652	0.00365576	0.806572	22766	3.56582e+06	1.66534e+07
Replicate 1
#VALUE!				#VALUE!
Replicate 2
#VALUE!				#VALUE!

## Sheet: Donor 4
Donor	Replicate	Number of Spots Under Tissue	Number of Reads	Mean Reads per Spot	Mean Reads Under Tissue per Spot	Fraction of Spots Under Tissue	Median Genes per Spot	Median UMI Counts per Spot	Valid Barcodes	Valid UMIs	Sequencing Saturation	Q30 Bases in Barcode	Q30 Bases in RNA Read	Q30 Bases in UMI	Reads Mapped to Genome	Reads Mapped Confidently to Genome	Reads Mapped Confidently to Intergenic Regions	Reads Mapped Confidently to Intronic Regions	Reads Mapped Confidently to Exonic Regions	Reads Mapped Confidently to Transcriptome	Reads Mapped Antisense to Gene	Fraction Reads in Spots Under Tissue	Total Genes Detected	UMIs per sq mm of Tissue	Reads per sq mm of Tissue
4	1	1849	296764898	160500	119234	0.370393	3510	15460	0.971047	0.999463	0.843017	0.9714	0.953161	0.970059	0.908331	0.881167	0.0249185	0.0201829	0.836066	0.820504	0.00531532	0.781466	21633	1.81907e+06	1.37684e+07
4	2	1774	283806708	159981	90986.6	0.355369	2840.5	11243.5	0.970277	0.999277	0.825575	0.970466	0.953467	0.969282	0.825894	0.792708	0.0311351	0.0322914	0.729281	0.716055	0.00438503	0.610214	21103	1.39722e+06	1.05065e+07
4	3	1619	54323152	33553.5	16483.5	0.324319	880	1760	0.971102	0.999139	0.78813	0.967341	0.891026	0.952216	0.791391	0.645207	0.0437549	0.0217197	0.579733	0.565645	0.00548175	0.576197	18432	270690	1.9034e+06
4	4	1681	53829075	32022.1	13473.3	0.336739	828	1693	0.970952	0.999385	0.766911	0.966898	0.88854	0.951238	0.839587	0.664877	0.0548626	0.0253393	0.584675	0.570763	0.0054506	0.523503	18469	258137	1.55581e+06
Replicate 1
#VALUE!				#VALUE!
Replicate 2
#VALUE!				#VALUE!
Replicate 3
#VALUE!				#VALUE!
Replicate 4
#VALUE!				#VALUE!

## Sheet: Donor 5
Donor	Replicate	Number of Spots Under Tissue	Number of Reads	Mean Reads per Spot	Mean Reads Under Tissue per Spot	Fraction of Spots Under Tissue	Median Genes per Spot	Median UMI Counts per Spot	Valid Barcodes	Valid UMIs	Sequencing Saturation	Q30 Bases in Barcode	Q30 Bases in RNA Read	Q30 Bases in UMI	Reads Mapped to Genome	Reads Mapped Confidently to Genome	Reads Mapped Confidently to Intergenic Regions	Reads Mapped Confidently to Intronic Regions	Reads Mapped Confidently to Exonic Regions	Reads Mapped Confidently to Transcriptome	Reads Mapped Antisense to Gene	Fraction Reads in Spots Under Tissue	Total Genes Detected	UMIs per sq mm of Tissue	Reads per sq mm of Tissue
5	1	1690	416746907	246596	108506	0.338542	1922	5116	0.977467	0.998584	0.872125	0.948675	0.932392	0.9468	0.793295	0.628172	0.041337	0.0258271	0.561008	0.547922	0.00413591	0.522139	21326	1.04753e+06	1.25295e+07
5	2	1575	443060934	281309	133859	0.315505	1810	4525	0.975716	0.998218	0.870364	0.944007	0.930147	0.942211	0.55883	0.391273	0.0355522	0.0229121	0.332809	0.325019	0.00204439	0.593278	20700	797726	1.54571e+07
Replicate 1
#VALUE!				#VALUE!
Replicate 2
#VALUE!				#VALUE!

## Sheet: Donor 6
Donor	Replicate	Number of Spots Under Tissue	Number of Reads	Mean Reads per Spot	Mean Reads Under Tissue per Spot	Fraction of Spots Under Tissue	Median Genes per Spot	Median UMI Counts per Spot	Valid Barcodes	Valid UMIs	Sequencing Saturation	Q30 Bases in Barcode	Q30 Bases in RNA Read	Q30 Bases in UMI	Reads Mapped to Genome	Reads Mapped Confidently to Genome	Reads Mapped Confidently to Intergenic Regions	Reads Mapped Confidently to Intronic Regions	Reads Mapped Confidently to Exonic Regions	Reads Mapped Confidently to Transcriptome	Reads Mapped Antisense to Gene	Fraction Reads in Spots Under Tissue	Total Genes Detected	UMIs per sq mm of Tissue	Reads per sq mm of Tissue
6	1	2168	353316450	162969	115429	0.434295	3765	28028	0.978739	0.999346	0.717946	0.948527	0.933661	0.947408	0.946293	0.905991	0.0210758	0.00945221	0.875463	0.855075	0.00437741	0.74012	22423	3.26841e+06	1.3329e+07
6	2	1934	399433871	206533	121524	0.38742	4041	28407.5	0.97779	0.999099	0.704476	0.945363	0.932496	0.944155	0.913721	0.858163	0.0244871	0.0126145	0.821062	0.802755	0.00400739	0.62726	22452	3.40666e+06	1.40328e+07
Replicate 1
#VALUE!				#VALUE!
Replicate 2
#VALUE!				#VALUE!
